# Supplementary material for: A Simple Fluorescent Cholesterol Labeling Method to Cryoprotect and Detect Plasma Lipoprotein-X
Source: Biology (Basel). 2022 Aug 22;11(8):1248. doi: 10.3390/biology11081248 (PMC9405255; doi:10.3390/biology11081248)
Supplement: Supplementary file 1 [file biology-11-01248-s001.zip]

Archive with 1 entries (1 files):
- biology-1838030-supplementary.pdf
